# Supplementary material for: PLAAT1 Exhibits Phosphatidylcholine:Monolysocardiolipin Transacylase Activity
Source: Int J Mol Sci. 2022 Jun 16;23(12):6714. doi: 10.3390/ijms23126714 (PMC9224490; doi:10.3390/ijms23126714)
Supplement: Supplementary file 1 [file ijms-23-06714-s001.zip]

Archive with 1 entries (1 files):
- ijms-1728404-supplementary.pdf
